# Supplementary material for: Signatures of Diversifying Selection in European Pig Breeds
Source: PLoS Genet. 2013 Apr 25;9(4):e1003453. doi: 10.1371/journal.pgen.1003453 (PMC3636142; doi:10.1371/journal.pgen.1003453)
Supplement: Table S1 — Summary of genomic regions exhibiting diversifying selection in individual breeds. FST-windows that were found in the 99.9th percentile of values identified in individual breeds were deemed as outliers. Regions separated by more than 5 markers are listed individually. (XLS) [file pgen.1003453.s004.xls]

## Sheet: S2_ordered_by_breed
Breed	Chrom	Position start	Position end
BK	1	294103066	294105557
BK	4	135389442	136021906
BK	5	57281915	59285692
BK	5	98843277
BK	8	80758629	81421272
BK	9	106779607
BK	X	10134168	10215451
BS	1	1932003
BS	1	106276020	106764719
BS	1	107195237	107802348
BS	1	109117790	109322990
BS	1	109912929	110548193
BS	1	172127330
BS	5	32661210	33007354
BS	17	50418412
DU	14	123083682	123409339
DU	15	84696087	85169421
DU	15	85728202	86620801
DU	15	87027499	87902006
GLOS	3	35577473	35800289
GLOS	3	36602705	36692927
GLOS	11	36329680	36628252
GLOS	11	53505202	55496879
HA	2	1460039	1748813
HA	8	41395488	42378737
HA	11	7964010	8143690
HA	11	9845500	9869850
HA	11	10147144	10165596
HA	11	10801527	11230109
HA	15	11904651	12155691
HA	16	19834043	20056338
LB	1	29892337	30017551
LB	3	29024154	29028350
LB	5	32284485	33007354
LB	8	55181102	55670008
LB	8	59002816	60770473
LB	11	8807729	9452842
LB	16	19544379	19608208
LR	13	72895609	73107395
LR	13	73241763	73391910
LR	13	73787637	73807719
LR	13	74164543	74382805
LR	13	75263496	75275986
LR	13	76230975	76614616
LR	13	81437311	82031954
LR	13	94173052	94461626
LR	17	12756091	13093363
LW	1	16779942	16870187
LW	1	51500658	51531316
LW	1	53521668	53604351
LW	1	58645365
LW	1	58834015	58990256
LW	8	147751847
LW	9	28818688	28910116
LW	11	7976689	8109121
LW	12	18525003	18590554
LW	15	9294770	9381966
LW	17	39427256	39626987
LW	17	40901090	41445289
MA	1	2073619	2530735
MA	1	167094891	167194551
MA	5	32727429
MA	6	13929355
MA	8	39554681	39663034
MA	14	72905657	73042114
MA	15	7398645	7468818
MA	15	115173191	115767070
MA	15	141627590	141679481
MA	16	19374390	20071271
MW	1	57198871	57421664
MW	2	125353155	125384943
MW	3	88240553	88684797
MW	4	97892230	97993218
MW	6	91682009	91706615
MW	9	28818688	28872956
MW	12	320418	437614
MW	12	3097741	3562608
MW	12	14208800
MW	16	26374371	26585268
PI	1	284194467	284289278
PI	6	49168322	50065951
PI	6	50495796	50606084
PI	8	39573174	39625696
PI	8	63680904	63838720
PI	8	98667343	99240536
PI	8	102571949
PI	8	105991646	107093894
PI	8	124212852	124871992
T	1	9201130
T	2	134533797
T	4	102845684	102915830
T	7	31945954	32192051
T	7	32543114	33115876
T	8	80527183
T	10	14704011	14936628
T	14	49949815	49977303
T	14	50282254	50406565
T	14	54469415	54824557
T	15	124275687	125026754
T	16	62677457
T	17	18245567
W	7	55365676	55580590
W	7	56526714	56936530
W	7	57119426	57463816
W	7	57892089	57916869
W	13	215811239	215936425
W	14	46072638	46211548
W	14	111211003	111318932
W	X	110376363	110455710
