# Supplementary material for: Signatures of Diversifying Selection in European Pig Breeds
Source: PLoS Genet. 2013 Apr 25;9(4):e1003453. doi: 10.1371/journal.pgen.1003453 (PMC3636142; doi:10.1371/journal.pgen.1003453)
Supplement: Table S3 — Summary of genomic regions exhibiting diversifying selection in the ear trait analysis: prick vs flat. FST-windows that were found in the 99th percentile of values identified in the trait comparison were deemed as outliers. Regions separated by more than 5 markers are listed individually. (XLS) [file pgen.1003453.s006.xls]

## Sheet: Sheet1
Chrom	Position start	Position end
1	2051900	2840543
1	7734665
1	26144290	26312128
1	26538053	26836740
1	27389924	27572962
1	53913932
1	57282926	57347915
1	125123092	125235883
1	162671533	163204515
1	163614679
1	172055043	172291082
1	231330916
2	86774680	87228029
2	124066417	124454475
3	86105722	89576745
4	82064347	82134404
4	97033043	97335623
4	123019301	123571373
4	137038524	137290094
5	31739296	33776291
6	3130922	3158965
6	4085044
6	138009749	138154672
8	23585035	24586876
8	39477546	39663034
8	41515106	51235665
8	53555323	55931429
8	58302878	60770473
8	72814981	73675215
8	99027479	99493331
8	108681177	108966516
9	28682617	29142940
11	8638031	9416753
11	53726857	54480280
12	219672	320418
12	980500
12	25529494	25741688
13	23474846	23475283
14	48076374	48171457
14	117585705	117647338
15	4236255
15	7398645	7623572
15	9256776	9441614
15	92352804	92693153
15	111812006	111819293
15	137365338	137743389
15	138566999	139144003
15	141627590	141787476
16	19374390	20279413
18	17724714	18396728
18	50072344
X	142738807	143387775
