# Supplementary material for: Signatures of Diversifying Selection in European Pig Breeds
Source: PLoS Genet. 2013 Apr 25;9(4):e1003453. doi: 10.1371/journal.pgen.1003453 (PMC3636142; doi:10.1371/journal.pgen.1003453)
Supplement: Table S5 — Summary of genomic regions exhibiting diversifying selection in the ear trait analysis: intermediate vs flat. FST-windows that were found in the 99th percentile of values identified in the trait comparison were deemed as outliers. Regions separated by more than 5 markers are listed individually. (XLS) [file pgen.1003453.s008.xls]

## Sheet: Sheet1
Chrom	Position start	Position end
1	17369153	17399028
1	258433597	259019570
5	32284485	33795824
5	35444357	36115758
6	16261677
7	55413500	58200585
8	50616230	51093615
8	54228932	55749069
8	59002816	60770473
8	69973631
8	73265823	73355105
9	449070	478114
10	14704011	14802676
10	15686329	15974236
12	27494574	28071542
13	61263202	61565018
13	73241763	74494405
13	82062056	82085380
14	75973277	76425735
14	78101592	78742346
14	81902429	81967972
14	100643377	101227861
14	103123266	104808991
14	105396350	105893370
14	106552245	108453123
14	109910723
14	110983342	111356265
14	113090056	113160106
14	129315483	129450821
15	85769904	88061449
15	141057513
15	141300399	141896354
16	19374390
X	140793755	141433236
