# Supplementary material for: Signatures of Diversifying Selection in European Pig Breeds
Source: PLoS Genet. 2013 Apr 25;9(4):e1003453. doi: 10.1371/journal.pgen.1003453 (PMC3636142; doi:10.1371/journal.pgen.1003453)
Supplement: Table S6 — Summary of genomic regions exhibiting diversifying selection in the coat colour trait analysis: red breeds versus non-red breeds. FST-windows that were found in the 99th percentile of values identified in the trait comparison were deemed as outliers. Regions separated by more than 5 markers are listed individually. (XLS) [file pgen.1003453.s009.xls]

## Sheet: Sheet1
Chrom	Position start	Position end
1	82066928	82217436
1	304042460	304383838
2	89007639	89137126
2	142713722	142722237
3	39881683
3	110261590	110603339
5	32300493	33095734
5	80967561	91571635
6	65122501	65140893
6	65410593	65713476
6	76929882	76934500
6	134197060	134240349
7	31945954	33388999
7	33649465
7	34329557
7	95189236	95490923
8	80527183	80571085
9	77844909	77970228
9	78766565
10	14519759	15154677
12	33509303	34040842
12	41521930	41548584
12	41817856	41841267
13	68924891	69101849
14	12345729	12435009
14	18893905	19012273
14	76208834
14	80537597	81222592
14	81831892	82233531
14	82633976	83999974
14	100383917
14	120546475	121954550
14	122740710	123496150
14	129120076	129450821
14	130570900	130927850
15	84133242	88036047
15	90919817	92852174
15	148072735	148962520
17	10142338	10386369
17	18245567
18	3390854	3781423
18	14096952	14309652
18	47045445	47134010
