# Supplementary material for: Signatures of Diversifying Selection in European Pig Breeds
Source: PLoS Genet. 2013 Apr 25;9(4):e1003453. doi: 10.1371/journal.pgen.1003453 (PMC3636142; doi:10.1371/journal.pgen.1003453)
Supplement: Table S7 — Summary of genomic regions exhibiting diversifying selection in the coat colour trait analysis: black breeds versus red breeds. FST-windows that were found in the 99th percentile of values identified in the trait comparison were deemed as outliers. Regions separated by more than 5 markers are listed individually. (XLS) [file pgen.1003453.s010.xls]

## Sheet: Sheet1
Chrom	Position start	Position end
1	632827	813652
1	109245786
1	139543070	139747159
1	258503599	259145774
1	304042460	304359610
2	142718262
3	100420583	100696262
4	107537286	107609772
4	110112217	110274192
5	31980027	34338502
5	34528146	34552803
5	34728096
5	35625186	36242284
5	80967561	81133615
6	64364899	65140893
6	65410593	76941199
6	77814965
6	78120747	78503421
6	79846844	80108020
6	81657872	81833437
6	126240984	126441563
7	32047280	32236481
8	41515106	41857157
8	59578284	59957664
9	7629819
9	53579054	54129399
9	138806752	138902760
10	14519759	14993971
12	37254528
12	41500342	41537895
12	41717036	41841267
12	52864350	52880548
13	68529027	69689845
14	18935331
14	81902429
14	83985696	84088144
14	121000230	121945296
14	122751314	123496150
14	129120076	129450821
15	4107382	4129181
15	84133242	88228455
15	90893512	93059016
15	93428223	93489014
15	94618084	95197144
15	148085537	148588424
18	3390854	3781423
18	14096952	14334075
X	140793755	142081042
X	143013614	143500028
