# Supplementary material for: Signatures of Diversifying Selection in European Pig Breeds
Source: PLoS Genet. 2013 Apr 25;9(4):e1003453. doi: 10.1371/journal.pgen.1003453 (PMC3636142; doi:10.1371/journal.pgen.1003453)
Supplement: Table S8 — Summary of genomic regions exhibiting diversifying selection in the coat colour trait analysis: belted breeds versus non-belted breeds. FST-windows that were found in the 99th percentile of values identified in the trait comparison were deemed as outliers. Regions separated by more than 5 markers are listed individually. (XLS) [file pgen.1003453.s011.xls]

## Sheet: Sheet1
Chrom	Position start	Position end
1	123593103	125463036
1	172013706	173263211
1	298281851
2	1264220	2216738
2	7809332	7864132
3	16106430	16521607
3	39433703	40047077
3	86105722	86607128
4	33924517
4	34156810
4	51581517	51621870
4	66512433
4	67741107	67932934
4	87704321	88385240
4	92695039
4	96996047	97489219
5	32349029	34198296
5	41781288	42304916
5	51507843	51583301
5	68782481	68835815
6	16021783	16474971
6	22485803	23069928
6	60933494	60993805
6	65587690
6	100056327	100314553
6	139944638	140365032
7	56440846	56971231
8	11602157	11884896
8	16555955	16617477
8	24319267
8	41177341	43068687
8	45395598	49027264
8	50407421	50734807
8	58807576	59813269
8	73265823	73369489
11	7552834	8446198
11	9466991	12175996
11	54041662	54233171
12	219672	437614
12	9128147	9222979
12	26848734	26969612
12	28071542	28578989
12	32136826	32287458
13	10781844	10788202
13	12173875	12343689
13	22892852	24049588
13	24358516	24391349
13	35055696	35364140
14	14854128	14957235
15	9294770	9424308
15	11055218	12392540
15	22611423	22665514
15	92305397	92884624
16	19153859	20279413
16	35074836	35087489
17	50212488
X	132326739
X	141270018	141319763
X	142327782	143387775
