# Supplementary material for: Signatures of Diversifying Selection in European Pig Breeds
Source: PLoS Genet. 2013 Apr 25;9(4):e1003453. doi: 10.1371/journal.pgen.1003453 (PMC3636142; doi:10.1371/journal.pgen.1003453)
Supplement: Table S9 — Summary of genomic regions exhibiting diversifying selection in the coat colour trait analysis: white breeds versus non-white breeds. FST-windows that were found in the 99th percentile of values identified in the trait comparison were deemed as outliers. Regions separated by more than 5 markers are listed individually. (XLS) [file pgen.1003453.s012.xls]

## Sheet: Sheet1
Chrom	Position start	Position end
1	14190614
1	17357389	17369153
1	51531316
1	53521668	53927151
1	57198871	57529384
2	108507664	108533442
2	109012528	109051523
5	32322261	33216445
6	14097672	15255562
6	15557072	16527382
6	18947067	18958985
6	23679290	24007378
7	55567558	55660752
7	56262573	56916492
7	57317275	57441888
8	39625696
8	43462399	43730377
8	45191096	51235665
8	52301582	52513888
8	53929233	56064449
8	56673496	57531135
8	58557889	60101922
8	71573944
8	73265823	73369489
8	74230548	74491273
9	28675368	29142940
10	32008178	32526661
10	32895276	33273142
12	219672	940547
12	1867615	1914481
12	2621917	2690149
12	3308664	3331012
12	9783482	10209371
12	13126653
12	25532327	25879920
12	26838296	27272823
12	27499483	28578989
12	29093855	29107229
12	32136826
12	32287458
13	73787637	75454487
13	75723927	76614616
13	81391337	82085380
14	46043439	46195333
14	72010321	72137256
14	101181073
15	137549455	137743389
15	140770492	142018466
16	32682664	32726222
17	12781031	13093363
17	66492081
X	110344256	110485560
