# Supplementary material for: Signatures of Diversifying Selection in European Pig Breeds
Source: PLoS Genet. 2013 Apr 25;9(4):e1003453. doi: 10.1371/journal.pgen.1003453 (PMC3636142; doi:10.1371/journal.pgen.1003453)
Supplement: Table S10 — Summary of genomic regions exhibiting diversifying selection in the teat trait analysis: 14 teats vs 12 teats. FST-windows that were found in the 99th percentile of values identified in the trait comparison were deemed as outliers. Regions separated by more than 5 markers are listed individually. (XLS) [file pgen.1003453.s013.xls]

## Sheet: Sheet1
Chrom	Position start	Position end
1	1182154	2647399
2	519058			red notes the regions that did not overlap with the 'control'
3	36602705	36692927
3	109299266	109639074
4	50336680	51629376
5	32284485	33216445
5	41617274	41831002
6	14247509	14947951
6	15428789	16474971
6	18288062
6	18816384	19200546
6	23697334	24005557
7	55580590	55646225
7	56262573
7	56440846	56888377
7	57317275
7	57441888
8	45395598	51235665
8	54228932	55931429
8	58493225	59813269
8	69393260	73369489
8	73265823
10	33260438
11	54173034	54595810
12	25705138	25741688
12	26838296	26969612
12	27241826
12	27499483	29157697
12	31229725	32287458
13	14955861	15285673
13	72551282	73082286
13	73787637	73807719
13	74164543	74729244
13	75170684	75275986
13	76136374	76825327
13	78972578	79044236
13	80292458	82711327
13	124983364	125648894
14	27349944	27380168
15	2955185	3237952
15	3985728	4129181
15	92085105	92693153
15	140824632	141896354
16	65860356	66036474
17	12719288	13128275
X	109562447	110503443
X	114595666	114935340
X	140793755	141511904
X	143013614	143387775
