# Supplementary material for: Signatures of Diversifying Selection in European Pig Breeds
Source: PLoS Genet. 2013 Apr 25;9(4):e1003453. doi: 10.1371/journal.pgen.1003453 (PMC3636142; doi:10.1371/journal.pgen.1003453)
Supplement: Table S11 — Summary of genomic regions exhibiting differentiation between wild boar and individual pig breeds. FST-windows that were found in the 99th percentile of values identified in the comparison of wild boar vs individual European breeds were deemed as outliers. Regions separated by more than 5 markers are listed individually. (XLS) [file pgen.1003453.s014.xls]

## Sheet: Sheet1
Chrom	Position start	Position end
1	632827
1	791056
1	1067148	3189426
1	38781031	39114174
1	114099357
1	236470224	237284988
1	240624765	240994314
1	248775184
2	10411692	10493984
4	20885573	21180738
4	142571502	143088528
6	17971068	18278557
7	31304292	31365637
7	31861407	34210935
7	34835986	36475968
7	36923865	37026669
7	37366668	37618644
7	38099549	38888744
7	56774938
8	12519093	12906046
8	27642381	27738689
8	73286056	73426261
8	99722360	99747955
9	95682997	96372652
9	98078100	98633805
10	16620657
11	12175996	12363638
12	32270878	32314192
12	32751816	33817343
12	61530557	61605584
13	14196420	14296693
13	21056862	21376464
13	22051370	22431728
13	31252986
13	71392657	71634446
13	99249641	99619213
14	46136334	46408884
14	47801982	48283163
14	49459901	51173806
14	52878916	53237364
14	55057069
15	16468138
15	141513474	141880574
16	19374390
16	19997593	20056338
16	34745013	35212148
X	53737090	63646243
X	76478206	78366088
X	142314708	143500028
