# Supplementary material for: Signatures of Diversifying Selection in European Pig Breeds
Source: PLoS Genet. 2013 Apr 25;9(4):e1003453. doi: 10.1371/journal.pgen.1003453 (PMC3636142; doi:10.1371/journal.pgen.1003453)
Supplement: Table S12 — Summary of genomic positions to the closest 1 Mb that had both outlier (99th percentile) Asian introgression probabilities calculated by STRUCTURE and outlier (below 1st percentile) FST-windows identified in comparisons of Meishan vs individual European breeds. (XLSX) [file pgen.1003453.s015.xlsx]

## Sheet: Sheet1
Breed	Chromosome	Position
BK	Chr4	87
BK	Chr4	90
BK	Chr4	91
BK	Chr4	135
BK	Chr4	136
BK	Chr4	137
BK	Chr5	57
BK	Chr8	80
BK	Chr9	74
BK	Chr9	75
BK	Chr9	100
BK	Chr9	101
BK	Chr9	103
BK	Chr16	20
BK	Chr17	4
BS	Chr2	107
BS	Chr7	33
BS	Chr10	52
BS	Chr14	81
BS	Chr14	82
BS	Chr14	83
BS	Chr14	84
BS	Chr14	99
BS	Chr14	105
BS	Chr14	106
BS	Chr14	107
BS	Chr17	1
DU	Chr4	108
DU	Chr7	33
DU	Chr7	34
DU	Chr11	40
GL	Chr3	36
GL	Chr5	33
GL	Chr6	19
GL	Chr8	28
GL	Chr8	29
GL	Chr11	54
GL	Chr11	55
GL	Chr14	27
GL	Chr14	81
GL	Chr14	82
GL	Chr14	94
GL	Chr14	96
GL	Chr14	97
HA	Chr4	123
HA	Chr8	16
HA	Chr13	23
HA	Chr13	24
HA	Chr14	96
HA	Chr14	98
LB	Chr1	30
LB	Chr3	24
LB	Chr3	27
LB	Chr5	32
LB	Chr5	33
LB	Chr8	51
LB	Chr8	55
LB	Chr8	68
LB	Chr8	69
LB	Chr8	70
LB	Chr12	57
LB	Chr14	81
LB	Chr14	83
LB	Chr14	93
LB	Chr14	105
LB	Chr15	7
LB	Chr15	8
LR	Chr7	33
LR	Chr12	27
LR	Chr12	28
LR	Chr12	29
LR	Chr13	68
LR	Chr13	72
LR	Chr13	74
LR	Chr14	84
LW	Chr1	59
LW	Chr2	86
LW	Chr2	90
LW	Chr2	142
LW	Chr4	123
LW	Chr8	147
LW	Chr9	24
LW	Chr10	61
LW	Chr14	81
LW	Chr14	82
LW	Chr14	83
LW	Chr14	84
LW	Chr14	85
MA	Chr5	35
MA	Chr7	54
MA	Chr14	81
MA	Chr14	83
MA	Chr14	100
MA	Chr14	103
MA	Chr14	104
MW	Chr2	125
MW	Chr3	89
MW	Chr3	93
MW	Chr6	18
MW	Chr6	19
MW	Chr9	29
MW	Chr12	28
MW	Chr12	32
MW	Chr14	81
MW	Chr14	91
MW	Chr14	94
MW	Chr15	78
PI	Chr12	25
PI	Chr12	26
PI	Chr14	91
PI	Chr14	92
PI	Chr14	94
TA	Chr8	74
TA	Chr8	75
TA	Chr9	26
TA	Chr9	27
TA	Chr10	15
TA	Chr13	68
TA	Chr13	70
TA	Chr14	50
TA	Chr14	96
TA	Chr14	100
TA	Chr14	102
WE	Chr7	38
WE	Chr14	7
WE	Chr14	83
WE	Chr14	84
WE	Chr16	20
